# Supplementary material for: An effective assessment method of spinal flexibility to predict the initial in-orthosis correction on the patients with adolescent idiopathic scoliosis (AIS)
Source: PLoS One. 2017 Dec 21;12(12):e0190141. doi: 10.1371/journal.pone.0190141 (PMC5739463; doi:10.1371/journal.pone.0190141)
Supplement: S1 Table — (XLSX) [file pone.0190141.s001.xlsx]

## Sheet: x-ray
	X-ray cobb			cobb flexibility			X-ray SPA			cobb flexibility
	stand	Supine	in-brace	stand	Supine	in-brace	stand	Supine	in-brace	stand	Supine	in-brace
1	-30	-24.2	-16	30	0.193333	0.466667	-19	-14	-8	19	0.263158	0.578947
2	-26.5	-19.2	-22.4	26.5	0.275472	0.154717	-12	-13	-11	12	-0.0833333	0.0833333
3	-35.8	-33.8	-28.4	35.8	0.0558659	0.206704	-28	-20	-19	28	0.285714	0.321429
4	-25	-11	-18	25	0.56	0.28	-18	-5	-17	18	0.722222	0.0555556
5	-34.8	-23.1	-22	34.8	0.336207	0.367816	-31	-15	-16	31	0.516129	0.483871
6	-21.3	-8.5	-4	21.3	0.600939	0.812207	-16	-3	-2	16	0.8125	0.875
7	-32.8	-17.6	-15.6	32.8	0.463415	0.52439	-16	-8	-2	16	0.5	0.875
8	23.6	14	16	23.6	0.40678	0.322034	15	11	7	15	0.266667	0.533333
	-26	-15	-7	26	0.423077	0.730769	-20	-11	0	20	0.45	1
9	-29	-19.8	-12.7	29	0.317241	0.562069	-21	-7	-5	21	0.666667	0.761905
10	29.1	23.4	25.9	29.1	0.195876	0.109966	11	9.8	4	11	0.109091	0.636364
11	-20.8	-14.8	-14.5	20.8	0.288462	0.302885	-12	-11	-11	12	0.0833333	0.0833333
12	-21.4	-3	-10	21.4	0.859813	0.53271	-16	-5	-4	16	0.6875	0.75
13	24.8	20.2	22	24.8	0.185484	0.112903	24.5	15.5	13	24.5	0.367347	0.469388
	-37.3	-25	-23.1	37.3	0.329759	0.380697	-27	-11	-11	27	0.592593	0.592593
17	30.2	31	28	30.2	-0.0264901	0.0728477	15	15	14	15	0	0.0666667
	-44.8	-37	-27	44.8	0.174107	0.397321	-28	-16	-14	28	0.428571	0.5
20	-36.4	-33.6	-30	36.4	0.0769231	0.175824	-31	-27.5	-18.5	31	0.112903	0.403226
21	-27.9	-25.5	-23.8	27.9	0.0860215	0.146953	-23	-14	-14	23	0.391304	0.391304
23	-44.1	-25.9	-19.8	44.1	0.412698	0.55102	-24	-12	-9	24	0.5	0.625
24	-30.3	-25.9	-25.8	30.3	0.145215	0.148515	-24	-17	-15	24	0.291667	0.375
25	-20	-14	-10.5	20	0.3	0.475	-7	-4	-2	7	0.428571	0.714286
27	-29.9	-22.9	-24.5	29.9	0.234114	0.180602	-13	-10	-8	13	0.230769	0.384615
28	-36.3	-24	-25.5	36.3	0.338843	0.297521	-17	-11	-11	17	0.352941	0.352941
29	-33.8	-20.2	-20	33.8	0.402367	0.408284	-20	-11	-7	20	0.45	0.65
30	26.6	26	17.7	26.6	0.0225564	0.334586	17	4	14	17	0.764706	0.176471
	-26	-19.3	-13.7	26	0.257692	0.473077	-16	-14	-13	16	0.125	0.1875
31	-27.6	-19.4	-26	27.6	0.297101	0.057971	-16	-11	-14	16	0.3125	0.125
32
33
34
35
2	28.2	19.3	21	28.2	0.315603	0.255319	17	11	9	17	0.352941	0.470588
4	22.8	11	14	22.8	0.517544	0.385965	10	2	6	10	0.8	0.4
5	27.1	24.4	21	27.1	0.099631	0.225092	26	16	12	26	0.384615	0.538462
7	25.6	11.2	5.3	25.6	0.5625	0.792969	12	9	5.5	12	0.25	0.541667
9	26	16.4	13.2	26	0.369231	0.492308	16	4	2	16	0.75	0.875
10	-28.3	-21.4	-8.5	28.3	0.243816	0.699647	-19	-7	2	19	0.631579	1.10526
11	40.3	23.2	26	40.3	0.424318	0.354839	29	9	12	29	0.689655	0.586207
12	29.4	21	9	29.4	0.285714	0.693878	28	11	4	28	0.607143	0.857143
14	27	15.3	2	27	0.433333	0.925926	15	4	4	15	0.733333	0.733333
15	22.2	12.7	8.7	22.2	0.427928	0.608108	13	6	0	13	0.538462	1
16	29.7			29.7				7		0
17	41.9	26	22	41.9	0.379475	0.47494	17	10	10	17	0.411765	0.411765
18				0						0
19	29	14	4	29	0.517241	0.862069	19	3	6	19	0.842105	0.684211
20	27.5	19	25	27.5	0.309091	0.0909091	17	7	9.5	17	0.588235	0.441176
21	32.9	27.4	28.4	32.9	0.167173	0.136778	21	15	17	21	0.285714	0.190476
22	-23.1	-14	-5	23.1	0.393939	0.78355	-18	-3	-3	18	0.833333	0.833333
23	25	16	15.4	25	0.36	0.384	17	13	9	17	0.235294	0.470588
24	27.8	23.4	24.4	27.8	0.158273	0.122302	22	11	10	22	0.5	0.545455
25	32	17.1	14.6	32	0.465625	0.54375	10	5	5	10	0.5	0.5
26	22	15.6	18	22	0.290909	0.181818	12	3	9	22	0.75	0.25
27	41.9	27.5	27.6	41.9	0.343675	0.341289	12	10	11	41.9	0.166667	0.0833333
28	33.4	17.2	6.9	33.4	0.48503	0.793413	21	8	5	33.4	0.619048	0.761905
31
32
33
34
35

## Sheet: angle
	X-ray				US												US SPA 2
	stand	in-brace			stand	Supine	Sit	SL cav	SR vex	vex-std	Prone	PL cav	PR vex	vex-std				Supine	Sit	SL cav	SR vex	vex-std	vex-sit	Prone	PL cav	PR vex	vex-std	vex-pro	in-brace
mean	27.5313	16.3985			19.1866	11.4496	17.9679	26.5149	-7.45597	26.6425	11.0622	18.6567	-4.47015	23.6567
sd	6.90444	7.62811			4.68967	4.40001	4.65153	8.86823	10.4459	10.8127	4.39736	7.88483	6.62242	7.25124
1	30	16			16.45	9.8	14.55	28.5	1.15	15.3	12	18.1	0.85	15.6
2	26.5	22.4			15.1	8.65	15.65	12.6	-10.45	25.55	8.95	5.5	-8.2	23.3
3	35.8	28.4			28.95	15.35	26.65	21.55	8.15	20.8	22.2	19.7	7.2	21.75
4	25	18			18.3	8.2	15.4	28.2	0.45	17.85	6.3	11.05	-5.3	23.6
5	34.8	22			22.8	13	23.2	46.45	4.6	18.2	17	22.25	7.85	14.95
6	18.4	15.3			12.85	9.45	12.15	9.6	-8.45	21.3	8.4	13.4	-3.9	16.75
	21.3	4			18.95	5.75	16.3	23.55	3.2	15.75	8	9.1	1.55	17.4
7	32.8	15.6			14.95	5.05	12.25	28.15	2.45	12.5	6.65	11.55	3.5	11.45
8	23.6	16			14.1	10.7	16.15	14.8	-13.5	27.6	11.2	13.15	-3.9	18
	26	7			20.5	7.8	19.75	34.75	-13.9	34.4	6.4	11	-4.25	24.75
9	29	12.7			20.6	7.45	18.45	32.4	-13.95	34.55	11.85	28.25	-4.45	25.05
10	29.1	25.9			14.45	10.85	17.4	9.55	-3.3	17.75	11.75	19.65	-4.15	18.6
11	20.8	14.5			13.25	9.3	15.75	27.4	-7.3	20.55	7	9.5	-8.15	21.4
12	21.4	10			16.05	4.85	15.4	18.45	-18.85	34.9	6.65	7.15	-5.45	21.5
13	24.8	22			18.65	12.15	20.45	13.4	-2.5	21.15	13.4	13.55	-4.45	23.1
	37.3	23.1			28.8	17	30	6.9	1.25	27.55	18	13.2	3.05	25.75
17	30.2	28			17.55	17	16.55	27.9	6.6	10.95	19	30.1	7.9	9.65
	44.8	27			24.6	20.317	22.3	36.2	12.1	12.5	18.317	29.5	13.1	11.5
20	36.4	30			22.05	16.9	23.95	27.45	-6.45	28.5	19.45	18	3.15	18.9
21	27.9	23.8			19.65	16.35	20.85	29.2	-10.7	30.35	13.9	21.7	-8	27.65
23	44.1	19.8			29	12.65	22.2	42.9	-24.85	53.85	10.65	26.3	-11.35	40.35
24	30.3	25.8			19.55	15.7	17.15	10.05	-1.75	21.3	12.6	10.95	-3.25	22.8
25	20	10.5			11.8	4.5	8.4	21.8	-11.35	23.15	4.75	11.8	-5.9	17.7
27	29.9	24.5			17.8	14.35	17.1	14.95	-11.2	29	9.8	14.85	-12.55	30.35
28	36.3	25.5			21.3	13.65	14.5	30.05	-8	29.3	9.25	13.75	-5	26.3
29	33.8	20			23.8	7.85	16.95	32.55	-8.85	32.65	7.5	12.65	-10.95	34.75
30	26.6	17.7			16.05	10.05	15.2	23.9	-11.4	27.45	11.85	12.85	-7.3	23.35
	26	13.7			21.95	12.6	16.95	27.45	-13	34.95	6.9	10.55	-4.05	26
31	27.6	24			22.7	15.6	18.25	21.35	-11.4	34.1	15.15	16.85	-8.65	31.35
32	22.8	18			18.25	17.55	15.35	20.15	-13.9	32.15	15.25	9.45	-8.75	27
33	25.9	20			12.3	11.1	14.9	21.7	-3.6	15.9	11	12.4	-7.1	19.4
34	21	13.6			16.6	10.5	16.3	18.8	-15.3	31.9	9.6	5.85	-8.85	25.45
35	27.4	22.2			18.85	17	18.35	14.1	-5.6	24.45	13	9.65	-10.45	29.3
	30	9			22.05	15	14.1	26.9	1.45	20.6	9.8	16.75	-3.85	25.9
1	15	6			12.95	7.85	10	15.6	-5.7	18.65	7.45	15.55	-5.8	18.75
2	28.2	21			20	9.35	20.9	26.6	-10.1	30.1	8.35	18.6	-7.05	27.05
3	15.5	10.7			11.95	9.4	12.55	17.45	-12.2	24.15	6.2	26.1	-2.75	14.7
4	22.8	14			17.95	6.3	13.15	24.9	3.7	14.25	11.5	21.2	4.5	13.45
5	27.1	21			20.5	13.8	21.65	31.45	11.85	8.65	15.25	34.15	2.4	18.1
6	15.8	2.6			12	2.8	11.2	21.5	-20.85	32.85	3.15	15.45	-9.7	21.7
7	25.6	5.3			23.7	10.95	21.5	33.55	1.95	21.75	9.85	19.9	1.8	21.9
8	12	3			11.05	3.1	9.35	18	-7	18.05	4.5	20.55	-4.4	15.45
9	26	13.2			19.95	8	17.75	24.1	-5.85	25.8	11.65	30.55	-8.6	28.55
10	28.3	8.5			22.1	10.1	18.8	29.25	-30.5	52.6	7.1	6.35	-16.9	39
11	40.3	26			26	20.25	25.6	32.45	16.75	9.25	20.2	32.8	12.05	13.95
12	29.4	9			24.8	17	24.1	39.8	-3.95	28.75	15.25	24.55	4.05	20.75
14	27	2			25.3	10.6	16.3	33.5	-17.7	43	6	21.9	-11.4	36.7
15	22.2	8.7			17.7	5.85	16	38.05	-14.15	31.85	7.6	25	-12.25	29.95
16	29.7	15			21.85	14.3	19.85	33.4	-22.65	44.5	12	29.3	-12.55	34.4
17	41.9	22			21.6	13.4033	19.6	29.8	8.4	13.2	11.4033	30.2	9.2	12.4
18	25.7	15			16.55	9.25	17.6	39.9	-8.45	25	8.1	33.75	-7.65	24.2
19	29	4			17.7	9.25	16.9	21.35	9.5	8.2	6.5	5	1.9	15.8
20	27.5	25			14.6	12.1	16.2	33.45	-9.95	24.55	10.4	26.6	-3.3	17.9
21	32.9	28.4			23.75	21.65	26.45	44	1.3	22.45	22.1	36.35	1.4	22.35
22	23.1	5			14.5	9.2	15.25	24.05	-12.85	27.35	5.75	16.35	-11.7	26.2
23	25	15.4			17.4	7.05	17	30.95	-5	22.4	10.4	18.95	-3.6	21
24	27.8	24.4			23.05	15.75	26.2	39.3	-15.35	38.4	16.5	23.4	-5.6	28.65
25	32	14.6			20.5	5.6	17.1	32.65	-26.05	46.55	10.7	18.05	-11.2	31.7
26	22	18			16.55	9	20.25	32.55	-28.15	44.7	11.75	20.05	-14.2	30.75
27	41.9	27.6			28.9	21.5	30.7	30.4	-21.5	50.4	18.15	24.95	-13.2	42.1
28	33.4	6.9			17.85	10.55	17.65	36.85	-23.9	41.75	8.15	27	-8.5	26.35
30	17.7	10.9			14.95	7.5	18.2	29.8	-9.4	24.35	7.85	11.5	-10.1	25.05
31	16.8	16.2			15.05	13.5	12.4	33.1	-21.55	36.6	12.05	28.8	-10.65	25.7
32	31	18.8			27.8	14	26.3	18.55	2.15	25.65	14.05	18.4	-5.15	32.95
33	28	16			25.4	12.25	19.5	23.9	-13.7	39.1	9.1	23.2	-10.7	36.1
34	24	3.5			18.1	10.05	15.8	21.3	8.6	9.5	10.5	18.95	-1.1	19.2
35	22.4	15			12.85	11.85	13.2	31.35	-9.1	21.95	8.15	16.5	-8.7	21.55

## Sheet: percentage
	X-ray				US
	stand	in-brace			stand	Supine	Sit	SL cav	SR vex	vex-std	Prone	PL cav	PR vex	vex-std
Mean	27.5313	0.410288			19.1866	0.401283	0.055661	-0.422866	1.4346	1.4346	0.421998	-0.0037885	1.26605	1.26605
Sd	6.90444	0.233653			4.68967	0.192076	0.141225	0.469144	0.558436	0.558436	0.179773	0.440995	0.344501	0.344501
1	30	0.466667			16.45	0.404255	0.115502	-0.732523	0.930091	0.930091	0.270517	-0.100304	0.948328	0.948328
2	26.5	0.154717			15.1	0.427152	-0.0364238	0.165563	1.69205	1.69205	0.407285	0.635762	1.54305	1.54305
3	35.8	0.206704			28.95	0.469775	0.0794473	0.255613	0.71848	0.71848	0.233161	0.319516	0.751295	0.751295
4	25	0.28			18.3	0.551913	0.15847	-0.540984	0.97541	0.97541	0.655738	0.396175	1.28962	1.28962
5	34.8	0.367816			22.8	0.429825	-0.0175439	-1.03728	0.798246	0.798246	0.254386	0.0241228	0.655702	0.655702
6	18.4	0.168478			12.85	0.264591	0.0544747	0.252918	1.65759	1.65759	0.346304	-0.0428016	1.3035	1.3035
	21.3	0.812207			18.95	0.69657	0.139842	-0.242744	0.831135	0.831135	0.577836	0.519789	0.918206	0.918206
7	32.8	0.52439			14.95	0.662207	0.180602	-0.882943	0.83612	0.83612	0.555184	0.227425	0.765886	0.765886
8	23.6	0.322034			14.1	0.241135	-0.14539	-0.0496454	1.95745	1.95745	0.205674	0.0673759	1.2766	1.2766
	26	0.730769			20.5	0.619512	0.0365854	-0.695122	1.67805	1.67805	0.687805	0.463415	1.20732	1.20732
9	29	0.562069			20.6	0.63835	0.104369	-0.572816	1.67718	1.67718	0.424757	-0.371359	1.21602	1.21602
10	29.1	0.109966			14.45	0.249135	-0.204152	0.3391	1.22837	1.22837	0.186851	-0.359862	1.2872	1.2872
11	20.8	0.302885			13.25	0.298113	-0.188679	-1.06792	1.55094	1.55094	0.471698	0.283019	1.61509	1.61509
12	21.4	0.53271			16.05	0.697819	0.0404984	-0.149533	2.17445	2.17445	0.58567	0.554517	1.33956	1.33956
13	24.8	0.112903			18.65	0.348525	-0.0965147	0.281501	1.13405	1.13405	0.281501	0.273458	1.23861	1.23861
	37.3	0.380697			28.8	0.409722	-0.0416667	0.760417	0.956597	0.956597	0.375	0.541667	0.894097	0.894097
17	30.2	0.0728477			17.55	0.031339	0.0569801	-0.589744	0.623932	0.623932	-0.0826211	-0.7151	0.549858	0.549858
	44.8	0.397321			24.6	0.174107	0.0934959	-0.471545	0.50813	0.50813	0.255408	-0.199187	0.46748	0.46748
20	36.4	0.175824			22.05	0.23356	-0.0861678	-0.244898	1.29252	1.29252	0.117914	0.183673	0.857143	0.857143
21	27.9	0.146953			19.65	0.167939	-0.0610687	-0.486005	1.54453	1.54453	0.292621	-0.104326	1.40712	1.40712
23	44.1	0.55102			29	0.563793	0.234483	-0.47931	1.8569	1.8569	0.632759	0.0931034	1.39138	1.39138
24	30.3	0.148515			19.55	0.196931	0.122762	0.485934	1.08951	1.08951	0.355499	0.439898	1.16624	1.16624
25	20	0.475			11.8	0.618644	0.288136	-0.847458	1.96186	1.96186	0.597458	0	1.5	1.5
27	29.9	0.180602			17.8	0.19382	0.0393258	0.160112	1.62921	1.62921	0.449438	0.16573	1.70506	1.70506
28	36.3	0.297521			21.3	0.359155	0.319249	-0.410798	1.37559	1.37559	0.565728	0.35446	1.23474	1.23474
29	33.8	0.408284			23.8	0.670168	0.287815	-0.367647	1.37185	1.37185	0.684874	0.468487	1.46008	1.46008
30	26.6	0.334586			16.05	0.373832	0.0529595	-0.489097	1.71028	1.71028	0.261682	0.199377	1.45483	1.45483
	26	0.473077			21.95	0.425968	0.22779	-0.250569	1.59226	1.59226	0.685649	0.519362	1.18451	1.18451
31	27.6	0.130435			22.7	0.312775	0.196035	0.0594714	1.5022	1.5022	0.332599	0.257709	1.38106	1.38106
32	22.8	0.210526			18.25	0.0383562	0.158904	-0.10411	1.76164	1.76164	0.164384	0.482192	1.47945	1.47945
33	25.9	0.227799			12.3	0.097561	-0.211382	-0.764228	1.29268	1.29268	0.105691	-0.00813008	1.57724	1.57724
34	21	0.352381			16.6	0.36747	0.0180723	-0.13253	1.92169	1.92169	0.421687	0.64759	1.53313	1.53313
35	27.4	0.189781			18.85	0.0981432	0.0265252	0.251989	1.29708	1.29708	0.310345	0.488064	1.55438	1.55438
	30	0.7			22.05	0.319728	0.360544	-0.219955	0.93424	0.93424	0.555556	0.240363	1.1746	1.1746
1	15	0.6			12.95	0.393822	0.227799	-0.204633	1.44015	1.44015	0.42471	-0.200772	1.44788	1.44788
2	28.2	0.255319			20	0.5325	-0.045	-0.33	1.505	1.505	0.5825	0.07	1.3525	1.3525
3	15.5	0.309677			11.95	0.213389	-0.0502092	-0.460251	2.02092	2.02092	0.481172	-1.1841	1.23013	1.23013
4	22.8	0.385965			17.95	0.649025	0.267409	-0.387187	0.793872	0.793872	0.359331	-0.181058	0.749304	0.749304
5	27.1	0.225092			20.5	0.326829	-0.0560976	-0.534146	0.421951	0.421951	0.256098	-0.665854	0.882927	0.882927
6	15.8	0.835443			12	0.766667	0.0666667	-0.791667	2.7375	2.7375	0.7375	-0.2875	1.80833	1.80833
7	25.6	0.792969			23.7	0.537975	0.092827	-0.415612	0.917722	0.917722	0.584388	0.160338	0.924051	0.924051
8	12	0.75			11.05	0.719457	0.153846	-0.628959	1.63348	1.63348	0.59276	-0.859729	1.39819	1.39819
9	26	0.492308			19.95	0.598997	0.110276	-0.20802	1.29323	1.29323	0.41604	-0.531328	1.43108	1.43108
10	28.3	0.699647			22.1	0.542986	0.149321	-0.323529	2.38009	2.38009	0.678733	0.71267	1.76471	1.76471
11	40.3	0.354839			26	0.221154	0.0153846	-0.248077	0.355769	0.355769	0.223077	-0.261538	0.536538	0.536538
12	29.4	0.693878			24.8	0.314516	0.0282258	-0.604839	1.15927	1.15927	0.385081	0.0100806	0.836694	0.836694
14	27	0.925926			25.3	0.581028	0.355731	-0.324111	1.6996	1.6996	0.762846	0.134387	1.45059	1.45059
15	22.2	0.608108			17.7	0.669492	0.0960452	-1.14972	1.79944	1.79944	0.570621	-0.412429	1.69209	1.69209
16	29.7	0.494949			21.85	0.345538	0.0915332	-0.528604	2.03661	2.03661	0.450801	-0.340961	1.57437	1.57437
17	41.9	0.47494			21.6	0.379475	0.0925926	-0.37963	0.611111	0.611111	0.472068	-0.398148	0.574074	0.574074
18	25.7	0.416342			16.55	0.441088	-0.0634441	-1.41088	1.51057	1.51057	0.510574	-1.03927	1.46224	1.46224
19	29	0.862069			17.7	0.477401	0.0451977	-0.206215	0.463277	0.463277	0.632768	0.717514	0.892655	0.892655
20	27.5	0.0909091			14.6	0.171233	-0.109589	-1.2911	1.68151	1.68151	0.287671	-0.821918	1.22603	1.22603
21	32.9	0.136778			23.75	0.0884211	-0.113684	-0.852632	0.945263	0.945263	0.0694737	-0.530526	0.941053	0.941053
22	23.1	0.78355			14.5	0.365517	-0.0517241	-0.658621	1.88621	1.88621	0.603448	-0.127586	1.8069	1.8069
23	25	0.384			17.4	0.594828	0.0229885	-0.778736	1.28736	1.28736	0.402299	-0.0890805	1.2069	1.2069
24	27.8	0.122302			23.05	0.316703	-0.136659	-0.704989	1.66594	1.66594	0.284165	-0.0151844	1.24295	1.24295
25	32	0.54375			20.5	0.726829	0.165854	-0.592683	2.27073	2.27073	0.478049	0.119512	1.54634	1.54634
26	22	0.181818			16.55	0.456193	-0.223565	-0.966767	2.70091	2.70091	0.29003	-0.21148	1.85801	1.85801
27	41.9	0.341289			28.9	0.256055	-0.0622837	-0.0519031	1.74394	1.74394	0.371972	0.136678	1.45675	1.45675
28	33.4	0.793413			17.85	0.408964	0.0112045	-1.06443	2.33894	2.33894	0.543417	-0.512605	1.47619	1.47619
30	17.7	0.384181			14.95	0.498328	-0.217391	-0.993311	1.62876	1.62876	0.474916	0.230769	1.67559	1.67559
31	16.8	0.0357143			15.05	0.10299	0.17608	-1.19934	2.43189	2.43189	0.199336	-0.913621	1.70764	1.70764
32	31	0.393548			27.8	0.496403	0.0539568	0.332734	0.922662	0.922662	0.494604	0.338129	1.18525	1.18525
33	28	0.428571			25.4	0.517717	0.232283	0.0590551	1.53937	1.53937	0.641732	0.0866142	1.42126	1.42126
34	24	0.854167			18.1	0.444751	0.127072	-0.176796	0.524862	0.524862	0.41989	-0.0469613	1.06077	1.06077
35	22.4	0.330357			12.85	0.077821	-0.0272374	-1.43969	1.70817	1.70817	0.365759	-0.284047	1.67704	1.67704

## Sheet: 1
	stand		supine		sit		Scav		Svex		prone		Pcav		Pvex
	T	L	T	L	T	L	T	L	T	L	T	L	T	L	T	L
1	17.1	13.2	9.4	8.3	12.6	16.7	30.3	12.6	1	-9.3	16	10.1	17.2	15.1	1	-8.8
2	15.8	12.7	10.2	7.4	16.5	16.1	26.7	18.6	1.3	-2.1	13.1	8.8	19	16	0.7	-2.8
Average	16.45	12.95	9.8	7.85	14.55	16.4	28.5	15.6	1.15	-5.7	14.55	9.45	18.1	15.55	0.85	-5.8
						stand	Supine	Sit	SL cav	SR vex	vex-std	vex-sit	Prone	PL cav	PR vex	vex-std	vex-pro
					T	16.45	9.8	14.55	28.5	1.15	15.3	13.4	12	18.1	0.85	15.6	11.15
					L	12.95	7.85	10	15.6	-5.7	18.65	15.7	7.45	15.55	-5.8	18.75	13.25

## Sheet: 2
	stand		supine		sit		Scav		Svex		prone		Pcav		Pvex
	T	L	T	L	T	L	T	L	T	L	T	L	T	L	T	L
1	14.2	20	8	9.3	15.9	19.8	10.1	27.3	-9.7	-11.1	7.7	7.6	3.7	21.5	-7.4	-7.8
2	16	20	9.3	9.4	15.4	22	15.1	25.9	-11.2	-9.1	6.2	7.1	7.3	15.7	-9	-6.3
Average	15.1	20	8.65	9.35	15.65	20.9	12.6	26.6	-10.45	-10.1	6.95	7.35	5.5	18.6	-8.2	-7.05
						stand	Supine	Sit	SL cav	SR vex	vex-std	vex-sit	Prone	PL cav	PR vex	vex-std	vex-pro
					T	15.1	8.65	15.65	12.6	-10.45	25.55	26.1	8.95	5.5	-8.2	23.3	17.15
					L	20	9.35	20.9	26.6	-10.1	30.1	31	8.35	18.6	-7.05	27.05	15.4

## Sheet: 3
	stand		supine		sit		Scav		Svex		prone		Pcav		Pvex
	T	L	T	L	T	L	T	L	T	L	T	L	T	L	T	L
1	26.7	12	15.4	8.7	27.4	12.6	23	17.5	3.6	-11.7	22.1	6	19.7	26.1	8.6	-3.5
2	31.2	11.9	15.3	10.1	25.9	12.5	20.1	17.4	12.7	-12.7	22.3	6.4	19.7	26.1	5.8	-2
Average	28.95	11.95	15.35	9.4	26.65	12.55	21.55	17.45	8.15	-12.2	22.2	6.2	19.7	26.1	7.2	-2.75
						stand	Supine	Sit	SL cav	SR vex	vex-std	vex-sit	Prone	PL cav	PR vex	vex-std	vex-pro
					T	28.95	15.35	26.65	21.55	8.15	20.8	18.5	22.2	19.7	7.2	21.75	15
					L	11.95	9.4	12.55	17.45	-12.2	24.15	24.75	6.2	26.1	-2.75	14.7	8.95

## Sheet: 4
	stand		supine		sit		Scav		Svex		prone		Pcav		Pvex
	T	L	T	L	T	L	T	L	T	L	T	L	T	L	T	L
1	16.9	17.9	8.1	7.6	17.2	12.6	28.3	22.4	0.4	1.1	6.4	12	10.1	21	-7.1	4.5
2	19.7	18	8.3	5	13.6	13.7	28.1	27.4	0.5	6.3	6.2	11	12	21.4	-3.5	4.5
Average	18.3	17.95	8.2	6.3	15.4	13.15	28.2	24.9	0.45	3.7	6.3	11.5	11.05	21.2	-5.3	4.5
						stand	Supine	Sit	SL cav	SR vex	vex-std	vex-sit	Prone	PL cav	PR vex	vex-std	vex-pro
					T	18.3	8.2	15.4	28.2	0.45	17.85	14.95	6.3	11.05	-5.3	23.6	11.6
					L	17.95	6.3	13.15	24.9	3.7	14.25	9.45	11.5	21.2	4.5	13.45	7

## Sheet: 5
	stand		supine		sit		Scav		Svex		prone		Pcav		Pvex
	T	L	T	L	T	L	T	L	T	L	T	L	T	L	T	L
1	23	21.7	14.2	13.1	23.3	20.4	44.9	31.1	2.5	11.4	22.1	16.5	24.1	33.7	6.9	4.4
2	22.6	19.3	11.8	14.5	23.1	22.9	48	31.8	6.7	12.3	21.7	14	20.4	34.6	8.8	0.4
Average	22.8	20.5	13	13.8	23.2	21.65	46.45	31.45	4.6	11.85	21.9	15.25	22.25	34.15	7.85	2.4
						stand	Supine	Sit	SL cav	SR vex	vex-std	vex-sit	Prone	PL cav	PR vex	vex-std	vex-pro
					T	22.8	13	23.2	46.45	4.6	18.2	18.6	17	22.25	7.85	14.95	9.15
					L	20.5	13.8	21.65	31.45	11.85	8.65	9.8	15.25	34.15	2.4	18.1	12.85

## Sheet: 6
	stand		supine		sit		Scav		Svex		prone		Pcav		Pvex
	T	L	T	L	T	L	T	L	T	L	T	L	T	L	T	L
1	19.6		5.1		10.9		26		1.9		7.7		9.9		1.5
2	18.3		6.4		13.7		21.1		4.5		8.3		8.3		1.6
Average	18.95	#DIV/0!	5.75	#DIV/0!	12.3	#DIV/0!	23.55	#DIV/0!	3.2	#DIV/0!	8	#DIV/0!	9.1	#DIV/0!	1.55	#DIV/0!
	stand		supine		sit		Scav		Svex		prone		Pcav		Pvex
	T	L	T	L	T	L	T	L	T	L	T	L	T	L	T	L
1	14.4	10.5	7.1	3.6	8	8.9	9.6	21.5	-5	-24	3.3	4.4	14	18.6	-3.5	-6.6
2	11.3	13.5	11.8	2	8.3	9.5			-11.9	-17.7	3.5	5.9	12.8	12.3	-4.3	-12.8
Average	12.85	12	9.45	2.8	8.15	9.2	9.6	21.5	-8.45	-20.85	3.4	5.15	13.4	15.45	-3.9	-9.7
						stand	Supine	Sit	SL cav	SR vex	vex-std	vex-sit	Prone	PL cav	PR vex	vex-std	vex-pro
					T	12.85	9.45	12.15	9.6	-8.45	21.3	20.6	8.4	13.4	-3.9	16.75	12.3
						18.95	5.75	16.3	23.55	3.2	15.75	13.1	8	9.1	1.55	17.4	6.45
					L	12	2.8	11.2	21.5	-20.85	32.85	32.05	3.15	15.45	-9.7	21.7	12.85

## Sheet: 7
	stand		supine		sit		Scav		Svex		prone		Pcav		Pvex		In-brace
	T	L	T	L	T	L	T	L	T	L	T	L	T	L	T	L	T	L
1	15	23.3	6.5	3.7	10.6	17.3	29.6	33.4	3.4	2.7	6.1	7.9	11.8	19.2	2.3	1.1	12.5	24.7
2	14.9	24.1	3.6	6.2	13.9	19.7	26.7	33.7	1.5	1.2	7.2	11.8	11.3	20.6	4.7	2.5	10.7	24.9
Average	14.95	23.7	5.05	4.95	12.25	18.5	28.15	33.55	2.45	1.95	6.65	9.85	11.55	19.9	3.5	1.8	11.6	24.8
						stand	Supine	Sit	SL cav	SR vex	vex-std	vex-sit	Prone	PL cav	PR vex	vex-std	vex-pro	in-brace
					T	14.95	5.05	12.25	28.15	2.45	12.5	9.8	6.65	11.55	3.5	11.45	3.15	9.6
					L	23.7	10.95	21.5	33.55	1.95	21.75	19.55	9.85	19.9	1.8	21.9	8.05	9

[truncated: 28 more sheets: 8, 9, 10, 11, 12, 13, 14, 15, 16, 17, 18, 19, 20, 21, 22, 23, 24, 25, 26, 27 …]
